# Supplementary material for: Positional Behavior of Introduced Monk Parakeets (Myiopsitta monachus) in an Urban Landscape
Source: Animals (Basel). 2022 Sep 11;12(18):2372. doi: 10.3390/ani12182372 (PMC9494974; doi:10.3390/ani12182372)
Supplement: Supplementary file 1 [file animals-12-02372-s001.zip]

Archive with 1 entries (1 files):
- animals-1890713-supplementary.pdf
